# Supplementary material for: Expression profiles of p53/p73, NME and GLI families in metastatic melanoma tissue and cell lines
Source: Sci Rep. 2019 Aug 28;9:12470. doi: 10.1038/s41598-019-48882-y (PMC6713730; doi:10.1038/s41598-019-48882-y)
Supplement: Supplementary file 2 — Supplementary Dataset 1 [file 41598_2019_48882_MOESM2_ESM.xlsx]

## Sheet: Data
Supplementary Dataset: Clinical data of patients with metastatic melanoma (n=38) with gene and protein expressions.
Patient ID	Sample ID	Gender	Age at operation [years]	Location of metastasis	BRAF p.V600E	p53 status	Type of treatment	Survival status	Survival time [months]	Nr. of previous metastases	Nr. of later metastases	GENE EXPRESSION																																		PROTEIN EXPRESSION
												p53α		p53β		p53γ		Δ40p53α		Δ40p53β		Δ40p53γ		Δ133p53α		Δ133p53β		Δ133p53γ		TAp73		ΔNp73	ΔNp73	NME1		NME2		GLI1		GLI2		GLI3		PTCH1		p53α		p53β
												healthy	tumor	healthy	tumor	healthy	tumor	healthy	tumor	healthy	tumor	healthy	tumor	healthy	tumor	healthy	tumor	healthy	tumor	healthy	tumor	healthy	tumor	healthy	tumor	healthy	tumor	healthy	tumor	healthy	tumor	healthy	tumor	healthy	tumor	healthy	tumor	healthy	tumor
1	T1	male	67	lymph node	yes	wild type		alive	38	1	1	0.549858	0.474428	0.000258161	7.82144e-05	4.36207e-05	3.10034e-05	4.10795e-05	4.92877e-06	1.46268e-05	4.67729e-07	1.75073e-06	6.27633e-07		0.741247		0.000126783		8.42963e-06		0.00529322		0.00025229		8.65122		31.3682		0.0077541		0.0892078		0.832011		0.108141
2	T2	male	63	lymph node	yes	wild type		dead	11	1	0																2.49622		0.000230513		0.63988		0.00080191		4.56417		51.7097		0.00179779		0.0611497		0.910635		0.036845
3	T3	male	67	other	no	mutated	radiation	dead	15	1	0													2.28242		9.73163e-05		0.000146589		0.0208671	0.00512347	0.0333188	0.000306215	2.61574	7.33415	39.7811	57.1972	0.0251928	0.0376159	0.179658	0.0688635	0.517806	0.314358	0.137753	0.0699073	3.96	18.14	0	0
4	T4	female	62	lymph node	no	mutated	chemotherapy	dead	11	5	2																			0.0268954	0.157062	0.00112993	0.000986236	10.121	17.4282	151.532	252.357	0.0357361	0.0697651	0.369834	0.98778	2.18638	1.76233	0.0596576	0.095692	3	4.22	0	0
5	T5	female	39	skin	yes		chemotherapy	alive	30	2	3																			5.71776		0.252627		4.56295		115.536		1.12991		0.733348		5.54599		0.165711		4.04	3.78	0	0
6	T6	male	49	other	yes		chemotherapy	dead	10	2	0																				0.0158987		0.000678408		14.5267		88.2808		0.0216687		0.288039		1.19142		0.147547
7	T7	male	58	other	yes		radiation	alive	30	2	0		0.410998		0.000434845		0.00133673		0.000436126		0.000199984		8.31911e-05			3.73912		0.000357176			0.0275504		8.94294e-05		26.8601		55.1192		0.00186021		0.0428205		1.76911		0.0152864	0.66	3.53	0	0
8	T8	female	87	lymph node	yes	wild type		dead	8				2.6765		0.000712051		1.01387e-05		3.40303e-05		4.67102e-07		1.38826e-07		1.4873		0.000679223		7.72321e-05		0.00600253		6.86739e-05		17.9504		43.423		0.000633805		0.00037428		1.82574		0.0937331	1.17	0.14	2.08	0
9	T9	male	73	skin	yes	wild type	chemotherapy	dead	12	1	0	1.05646	0.384043	0.000127187	8.17971e-05	0.00666993	9.94961e-07	0.00135907	1.26464e-05	0.000117063	7.3507e-06	0.000177845	1.74605e-05	2.12261	1.54207	2.1365	1.97208	3.02869e-05	1.37968e-05
10	T10	female	56	lymph node	yes	wild type	chemotherapy, radiation	alive	26	1	1		0.511487		0.000440126		5.5188e-05		2.90878e-05		6.81576e-06		3.1424e-06							0.495072	0.193601	0.0125725	0.12572	1.81436	20.8322	58.7564	85.4356	0.0331977	0.000765316	0.261566	0.0444097	2.1243	8.3124	0.118998	0.126671	0.94	2.13	1.76	2.59
11	T11	male	40	skin	yes		chemotherapy	dead	4	1	0																			0.000807327		0.000807327		2.09522		34.6178		0.000807327		0.258691		0.85342		0.000807327
12	T12D	male	67	lymph node	no	wild type	chemotherapy, radiation	dead	22	2	0	1.14532	0.182296	0.000162428	0.000316424	2.83758e-08	1.23593e-07	5.65018e-06	1.15299e-05	5.02916e-08	1.86444e-06	2.44283e-08	3.66777e-06	0.992792		0.000113144		5.05525e-06			0.017086		0.0135806		8.31286		45.5457		0.055937		0.117246		1.23331		0.721121
	T12L												2.42931		0.000286113		2.96455e-06		4.07735e-05		8.45477e-08		9.01525e-09		1.0283		0.000363437		9.88072e-06	0.000223768	0.00816042	0.000223768	0.00109171	2.18221	12.1971	14.6908	31.9533	0.000223768	0.014018	0.0329171	0.0464904	0.40176	2.82548	0.000223768	0.662058
13	T13	male	76		no	wild type	chemotherapy	alive	23	4	3		0.728536		0.00116862		0.000315192		1.45015e-05		6.07556e-05		3.51603e-05		1.44231		0.000149048			0.00127043	0.00119752	0.0159704	4.87886e-05	0.0452777	8.59725	27.4363	31.9328	0.019464	0.00547031	0.160993	0.0023745	0.628266	0.107887	0.104112	0.067963
14	T14	male	63	lymph node	no	wild type	no therapy	alive	23			2.17669	0.403853	0.000735075	0.000319367	2.70604e-05	4.69984e-06	2.46682e-05	3.15597e-05	2.61465e-06	1.34295e-06	2.57522e-06	4.16263e-07		1.79025		2.99386e-05			0.00914279	0.0023879	7.75062	0.00036524	4.34819	12.0648	113.633	44.9227	0.101257	0.000196327	0.779932	0.00364131	2.25736	0.353063	0.75737	0.0915069	3.81	0.61	0	0
15	T15	male	73	skin	yes	wild type	chemotherapy, radiation	dead	21	multiple	0																				0.00374274		0.00299408		0.00299408		67.1501		0.0370956		0.199209		0.796925		0.213999	0.79	0.23	0	0
16	T16	male	46		no		chemotherapy	dead	16	4	0																				0.0131569		0.00187595		2.7257		15.4429		0.0140632		0.00590693		0.9968		0.0416178	0.91	1.05	0	0.2
17	T17	female	57	skin	yes		chemotherapy	dead	19	0	3
18	T18	male	63	lymph node	yes	wild type		dead	12	1	0	0.0833449	0.891493	5.6394e-05	0.000136578	0.00014645	5.41793e-06	2.13604e-05	2.14204e-05	3.10044e-05	4.63596e-08	1.03064e-05	1.65867e-08		1.04986		0.000633758		1.36034e-05	0.0121034	0.00390597	0.0296847	0.0237063	0.120703	30.8656	132.785	141.092	0.178902	0.00119947	0.736286	0.00907538	1.70438	2.52401	0.441916	0.22712	2.2	1.53	0	0.22
19	T19	male	47	skin	no	mutated		alive	18	2	1	0.133485		4.70552e-05				2.90619e-05		8.46517e-05		1.33297e-05								0.00108867	0.000394517	0.0180937	0.000306117	0.0999897	0.157594	45.7042	17.8215	0.0303259	0.00282992	0.239508	0.0271223	0.636111	0.27326	0.165286	0.0316299	2.92	1.93	0.49	0.41
20	T20	male	65	other	no	wild type		dead	8	2	0		4.49342		3.97138e-05		0.000109064		5.04795e-05		1.82003e-06		2.84496e-06							0.0721362		0.0390659		10.6522		46.6143		0.0326909		0.178775		0.947914		0.159664		0	0.87	0.38	0
21	T21	male	67	lymph node	yes		radiation	alive	18	1	1																																			30.12	0.29	0	0
22	T22	male	70	other	no	wild type	chemotherapy	alive	18	1	1		1.21445		0.000259732		7.2491e-08		1.33876e-05		8.06778e-09		2.71514e-09		5.27582		0.00048983		5.28399e-05		0.00138969		0.000178482		11.1063		26.7065		0.000814158		0.00260874		0.343328		0.0764684	6.12	0.75	0	0
23	T23	male	77	skin	no	wild type	chemotherapy	alive	18	5	2		0.676396		0.000301698		8.90727e-08		1.69208e-05		1.66272e-07		4.5332e-09		4.02325		0.000233671		1.96992e-05		0.0101048		0.00362875		12.2429		68.5626		0.00612204		0.0146925		0.582007		0.296312	1.96	2.08	0	0
24	T24	male	69	skin	no	wild type	chemotherapy	dead	3	3	0	115.456	0.0324643	0.014859	1.30553e-05	0.00178454		9.25093e-05	9.15538e-06	3.37621e-05	2.66318e-08	1.45563e-05	8.96819e-09		2.39736		0.688698		1.01061	0.141551	0.0145788	0.0256981	0.0219167	21.997	3.41454	110.662	41.6981	0.0154617	0.00083253	0.230301	0.00467226	1.1453	1.12994	0.293923	0.242171	3.19	3.47	0	0
25	T25	male	67	lymph node	no	wild type		alive	17	2	0		3.01165		0.0019084		1.4189e-05		0.000119594		3.61124e-07		2.00792e-08							0.111256	0.0377905	0.248133	0.00744469	7.5759	33.4595	63.1445	117.147	0.0273907	0.0101881	0.120542	0.024257	0.784834	0.381752	0.440735	0.512515	1.55	1.3	0	0
26	T26	male	56	other	yes	wild type	chemotherapy	alive	17	2	0		1.83561		0.000235992		1.45588e-05		1.40372e-05		1.9825e-07		7.75748e-08		0.678243		0.000206684		1.48437e-06		0.0131651		0.00115301		0.243562		35.8592		0.00651023		0.0313479		0.336172		0.236248	11.46	1.87	7.26	0.33
27	T27	male	75	skin	yes	wild type	radiation	dead	7	2	1	4.75725	1.06489	0.000453679	7.27004e-05	0.000102946	1.6488e-05	6.85966e-06	1.62449e-05	1.59402e-06	2.21513e-07	1.25322e-06	1.37161e-07		0.608921		0.000198684		8.5483e-06	0.00543651	0.00225052	0.100693	0.00308302	0.112771	0.326288	66.3028	30.0607	0.0422803	0.00137649	0.380594	0.00258389	1.47892	0.987689	0.417014	0.131852	3.03	1.94	1.24	0.9
28	T28	female	70	lymph node	no	wild type	no therapy	alive	17	2	0	1.24742		0.000522418		0.000119071		2.26403e-05		3.71155e-06		3.95884e-06								0.000426442	0.0095539	0.00206951	0.0016921	0.275451	0.0943156	39.3935	14.7828	0.0381896	0.0241191	0.33999	0.0217299	3.52715	0.314859	0.475139	0.0482906	3.18	1.4	0.57	1.38
29	T29	female	70	skin	no	wild type	radiation	alive	17	2	1		0.181118		5.27117e-05		2.38666e-05		1.21311e-05		3.31068e-07		2.61552e-07		0.459293		2.59152e-05		7.1901e-07		0.00474705		0.000943421		77.2437		59.7172		0.0620255		0.18188		0.717715		0.233383	3.08	1.33	1.3	1.07
30	T30	male	77		no	wild type	no therapy	dead	5	2	4		0.157839		6.59786e-05		8.53291e-06		7.95249e-06		3.55522e-07		3.5155e-07								0.00632156		0.00114279		0.314757		26.7032		0.031558		0.0204415		0.394753		0.140985	2.82	2.11	0.44	0.75
31	T31	female	64		yes	wild type	no therapy	alive	16	3	1		0.783803		0.000261314		3.0666e-06		1.82312e-05		2.86876e-08		1.39263e-08		0.428443		3.64111e-05		1.92442e-06		0.00206754		0.000746819		0.357238		57.9		0.00698782		0.0332253		0.538305		0.126206	0.68	0.08	0	0
32	T32	male	81		no	wild type	radiation	dead	9	1	0	0.340481	0.811219	1.48174e-06	8.40785e-06															0.00698742	0.00120466	0.156954	0.000310953	0.0796842	0.232988	53.2888	35.8792	0.0260258	0.011481	0.300196	0.0338257	1.53222	0.748562	0.22068	0.177236	0.06	0.06	0	0
33	T33	male	42	lymph node	yes	wild type	no therapy	dead	5	1	0	0.615078	0.993356	0.00017333	0.00649735	2.65873e-06	0.000283478	5.475e-06	0.00013916	2.61579e-06	0.000126117	5.87473e-07	9.95991e-06	2.71633	5.90286	0.417571	0.00243023	5.95564e-05	0.000394028	0.316859	0.016765	0.217779	0.00238235	0.801897	0.732691	201.368	20.3649	0.127981	0.0039306	2.43951	0.0768611	141.375	0.457437	3.36898	0.0997547	0.04	0.07	0	0.09
34	T34	female	64	skin	yes	wild type	no therapy	alive	12	4	0		0.395156		0.00114332		8.41263e-08		6.37387e-06		2.826e-06		2.44942e-06				0.405869		0.000208774	0.241328	0.0196672	1.84912	0.00204931	0.95064	2.27675	137	67.6248	3.49131	0.442326	8.14004	1.00857	6.43848	3.61553	1.10027	0.632815	0.31	0.02	0	0
35	T35	female	79	skin	no	wild type		alive	12	2	1		0.0114779		0.000202413		2.34904e-07		2.20882e-05		5.25465e-07		3.48162e-05								0.0816099		0.00301342		0.050108		5.87747		0.000569128		0.00320668		6.12257		0.0129978	0.14	0.51	0	0.16
36	T36	female	64	skin	yes	wild type		alive	9	0	1																				0.00393605		0.00155792		0.538459		68.1		0.003581		0.0207339		4.21521		0.125018	0.6	5.24	0	0
37	T37	male	64	lymph node	yes			alive	6	1	0																																			0.19	0.68	0	0
38	T38	male	80	lymph node	no	wild type		dead	1	1	0		0.918302		0.00020587		3.90253e-06		1.88721e-05		3.18959e-08		1.07504e-08	0.670621	0.535098	5.60073e-05	7.28363e-05	3.69748e-06	4.00851e-06	0.326273	0.00290254	1.14381	0.00332435	0.240777	0.613117	15.2725	8.96751	0.0604425	0.0153966	2.35926	0.0105198	2.2505	1.82329	0.247253	0.0584803	0.17	1.33	0	0
[truncated: 32 more columns]
